# Supplementary material for: Examining the Fish Microbiome: Vertebrate-Derived Bacteria as an Environmental Niche for the Discovery of Unique Marine Natural Products
Source: PLoS One. 2012 May 4;7(5):e35398. doi: 10.1371/journal.pone.0035398 (PMC3344833; doi:10.1371/journal.pone.0035398)
Supplement: Table S1 — Strains and Accession number for Figure 2 . (XLSX) [file pone.0035398.s009.xlsx]

## Sheet: Sheet1
Table S1. Strains and Accession number for Figure 2.
Suborder	Family	Genus	Strain	Accession #
Micrococcineae	Cellulomonadaceae	Cellulomonas	C. hominis	X82598
			C. cellasea	X83804
			C. denverensis	AY501362
			C. composti	AB166887
			C. terrae	AY884570
			C. chitinilytica	AB268586
			C. aerilata	EU560979
		Oerskovia	O. enterophila	X83807
			O. turbata	X79454
			O. jenensis	AJ314848
			O. paurometabola	AJ314851
		Actinotalea	A. fermentans	X79458
	Promicromonosporaceae	Isoptericola	I. variabilis	AJ298873
			I. dokdonensis	DQ387860
	Sanguibacteraceae	Sanguibater	S. suarezii	X79452
			S. inulinus	X79451
			S. keddieii	X79450
			S. marinus	AJ783958
			S. soli	EF547937
			S. antarcticus	EF211071
	Brevibacteriaceae	Brevibacterium	B. linens	X77451
